# Supplementary material for: Discovery of TIGIT inhibitors based on DEL and machine learning
Source: Front Chem. 2022 Jul 26;10:982539. doi: 10.3389/fchem.2022.982539 (PMC9360614; doi:10.3389/fchem.2022.982539)
Supplement: Supplementary file 2 [file DataSheet2.xlsx]

## Sheet: lgb_oversample_and_undersample
oversample_factor	test_acc	test_mse1	test_mse2	train_mse	undersampled_step	valid_acc	valid_mse1	valid_mse2
200	0.666667	0.00398076	0.22049	0.00440342	2	0.5	0.00335788	0.237948
200	0.666667	0.00354634	0.187999	0.00314774	4	0.5	0.00276409	0.216689
200	0.5	0.00274966	0.186317	0.00312029	6	0.333333	0.00296844	0.179898
200	0.666667	0.0025526	0.139429	0.00314055	8	0.333333	0.00376013	0.190492
400	0.5	0.00412386	0.171479	0.00526302	2	0.5	0.00349094	0.177377
400	0.666667	0.00371912	0.125686	0.00301742	4	0.333333	0.00286941	0.173065
400	0.666667	0.00290575	0.113922	0.00293381	6	0.333333	0.00303208	0.179467
400	0.666667	0.00264339	0.13279	0.00282532	8	0.333333	0.00375749	0.171873
600	0.5	0.00433729	0.170647	0.00585757	2	0.5	0.00366161	0.176964
600	0.666667	0.00458556	0.161702	0.00742504	4	0.5	0.00363644	0.171973
600	0.333333	0.00289507	0.190825	0.00268915	6	0.5	0.00301397	0.16748
600	0.666667	0.00335967	0.133756	0.00363366	8	0.333333	0.00453946	0.170762
800	0.5	0.00451244	0.16992	0.00639264	2	0.5	0.00386601	0.17676
800	0.333333	0.004279	0.167973	0.00359847	4	0.666667	0.00317737	0.130539
800	0.333333	0.00517435	0.195102	0.00866899	6	0.5	0.00542935	0.172445
800	0.5	0.00328487	0.138278	0.00317196	8	0.666667	0.00447409	0.138314
100	0.666667	0.00391073	0.219325	0.00394593	2	0.5	0.00327227	0.234023
100	0.666667	0.00355396	0.132228	0.00323322	4	0.333333	0.00267055	0.183658
100	0.666667	0.00275212	0.181644	0.00328064	6	0.333333	0.0029133	0.209374
100	0.666667	0.00261122	0.161799	0.00544987	8	0.333333	0.00384068	0.195688
300	0.5	0.00407058	0.171722	0.00485491	2	0.5	0.00343551	0.176352
300	0.666667	0.00399961	0.124538	0.00592443	4	0.333333	0.00300979	0.189632
300	0.166667	0.00282589	0.192346	0.00310575	6	0.5	0.00309597	0.176338
300	0.666667	0.0025442	0.139712	0.00299014	8	0.333333	0.0037747	0.187038
500	0.666667	0.00378504	0.191391	0.00299325	2	0.5	0.00328629	0.20223
500	0.666667	0.00367213	0.120514	0.0028791	4	0.333333	0.00288796	0.181447
500	0.5	0.00284649	0.150927	0.00281002	6	0.5	0.00305618	0.163023
500	0.666667	0.0026638	0.125304	0.00266971	8	0.5	0.00380292	0.16384
700	0.5	0.0044251	0.170251	0.0061413	2	0.5	0.00376264	0.176859
700	0.666667	0.00366032	0.127974	0.00276766	4	0.333333	0.00287964	0.167388
700	0.333333	0.00477645	0.196487	0.00830753	6	0.5	0.00494501	0.173861
700	0.666667	0.00324479	0.125755	0.00310921	8	0.333333	0.00457174	0.169656

## Sheet: MLP_oversample_and_undersample
oversample_factor	test_mse1	test_mse2	train_mse	undersampled_step	valid_mse1	valid_mse2	test_acc	valid_acc
200	0.00348606	0.131682	0.00377599	2	0.00352191	0.16204	0.166667	0.333333
200	0.00371762	0.122468	0.0039117	4	0.00362988	0.160305	0.5	0.5
200	0.00387778	0.119488	0.00408836	6	0.00388593	0.156748	0.333333	0.333333
200	0.00395824	0.11366	0.00391004	8	0.00399331	0.153369	0.333333	0.166667
400	0.00377443	0.111187	0.00387119	2	0.00381994	0.154188	0.333333	0.333333
400	0.00402126	0.104434	0.003776	4	0.00394487	0.152682	0.166667	0.333333
400	0.00411827	0.101873	0.0037419	6	0.00413314	0.137195	0.5	0.666667
400	0.00445169	0.110649	0.00382122	8	0.00450736	0.150776	0.666667	0.5
600	0.00378602	0.0990295	0.00379846	2	0.00383308	0.14764	0.333333	0.166667
600	0.00414934	0.104298	0.00365179	4	0.0040801	0.142788	0.666667	0.5
600	0.00432739	0.0975728	0.00361613	6	0.00434192	0.142038	0.5	0.666667
600	0.00425433	0.100034	0.00330029	8	0.00429485	0.146606	0.5	0.166667
800	0.00394878	0.100503	0.00371702	2	0.00399724	0.142782	0.5	0.333333
800	0.00417552	0.105259	0.00349722	4	0.00410904	0.143983	0.5	0.333333
800	0.00418849	0.0936871	0.00325199	6	0.00420308	0.139107	0.5	0.166667
800	0.00431046	0.0990153	0.00305044	8	0.0043507	0.144428	0.333333	0.333333
100	0.00340845	0.155816	0.00372276	2	0.00346745	0.15718	0.333333	0
100	0.00372457	0.158715	0.0038963	4	0.00363547	0.149429	0.333333	0.333333
100	0.00358683	0.146159	0.00394845	6	0.00358198	0.152811	0.333333	0.5
100	0.00368363	0.148938	0.00408388	8	0.00372345	0.151014	0	0.5
300	0.00365576	0.152349	0.00400435	2	0.0036903	0.139028	0.666667	0.333333
300	0.00399918	0.171728	0.00386022	4	0.00392367	0.133925	0.333333	0.166667
300	0.00394525	0.167458	0.00381825	6	0.0039507	0.12752	0.333333	0.333333
300	0.00396396	0.153485	0.00376729	8	0.0040068	0.133575	0.166667	0.166667
500	0.0039733	0.183059	0.00390014	2	0.00402761	0.127292	0.333333	0.333333
500	0.00416797	0.152144	0.00380179	4	0.00408854	0.127332	0.5	0.333333
500	0.00428034	0.151186	0.00372286	6	0.00428904	0.128001	0.666667	0.333333
500	0.00422766	0.156452	0.00342574	8	0.0042728	0.125157	0.333333	0.5
700	0.00403021	0.174094	0.00377589	2	0.00408055	0.125689	0.333333	0.333333
700	0.00416381	0.164563	0.00356583	4	0.00410778	0.127415	0.333333	0.333333
700	0.00425708	0.16862	0.00335556	6	0.00426626	0.122778	0.5	0.666667
700	0.00423692	0.144267	0.00318309	8	0.00427711	0.128807	0.166667	0.5

## Sheet: lgb_extra_positive_sample
test_acc	test_mse1	test_mse2	train_mse	valid_acc	valid_mse1	valid_mse2	append
0.5	0.00280503	0.191105	0.00252548	0.5	0.00402739	0.174415	a7
0.833333	0.00549363	0.11766	0.00913684	0.5	0.00690666	0.242095	a18
0.666667	0.00549363	0.146136	0.00913684	0.5	0.00690666	0.215294	a17
0.5	0.00672688	0.145897	0.0087588	0.67	0.00416569	0.132788	a6
0.333333	0.00279252	0.207405	0.00239676	0.5	0.00377888	0.17911	a8
0.5	0.00550079	0.207389	0.00895903	0.666667	0.006912	0.163053	a20
0.666667	0.00339043	0.143415	0.00277857	0.666667	0.00419078	0.132196	a6, a7
0.666667	0.00369908	0.141163	0.00428143	0.5	0.00495583	0.153799	a6, a18
0.666667	0.00369922	0.163831	0.00428371	0.5	0.004956	0.160755	a6, a17
0.333333	0.0058225	0.209326	0.00936931	0.5	0.00707519	0.18601	a6, a8
0.666667	0.00442592	0.142147	0.00561708	0.5	0.00546673	0.13759	a6, a20

## Sheet: MLP_extra_positive_sample
test_acc	test_mse1	test_mse2	train_mse	valid_acc	valid_mse1	valid_mse2	append_sample
0.166667	0.00398584	0.110273	0.003452	0.333333	0.00397083	0.137944	a7
0.333333	0.00391179	0.0955046	0.00364169	0.5	0.00398875	0.204648	a18
0.5	0.00442578	0.117381	0.0039895	0.5	0.00435531	0.212107	a17
0.5	0.00405879	0.102579	0.00378668	0.67	0.0041581	0.137479	a6
0.333333	0.00401715	0.136795	0.00362246	0.333333	0.00403027	0.12996	a8
0.166667	0.00464598	0.167662	0.00406128	0.333333	0.00436338	0.13167	a20
0.5	0.00345703	0.102636	0.00310176	0.67	0.00464973	0.146008	a6, a7
0.666667	0.00338571	0.100058	0.00319101	0.5	0.00444704	0.135886	a6, a18
0.666667	0.00379702	0.0942857	0.00337309	0.5	0.00483849	0.149293	a6, a17
0.333333	0.00346119	0.0733603	0.00310203	0.5	0.00459834	0.144196	a6, a8
0.666667	0.00336231	0.0920068	0.00309315	0.5	0.00453184	0.148469	a6, a20

## Sheet: lgb_positive_sample_generate
append_smi	fpsize	generate_factor	is_generate	is_oversamle	modify_bit	modify_type	oversample_factor	radius	tag	test_acc	test_mse1	test_mse2	train_mse	undersampled_step	valid_acc	valid_mse1	valid_mse2
['O=C(O)COC1=CC=C(C(C2=CC=C(OC)C=C2OC)NC([C@@H](NC(C3=CC=C(C=C(OC)C=C4)C4=C3)=O)CC5=CSC=C5)=O)C=C1']	2048	800	TRUE	FALSE	1	2	0	3	type2modify_num1_i	0.166667	0.00343228	0.230261	0.00353033	8	0.166667	0.0038356	0.186799
['O=C(O)COC1=CC=C(C(C2=CC=C(OC)C=C2OC)NC([C@@H](NC(C3=CC=C(C=C(OC)C=C4)C4=C3)=O)CC5=CSC=C5)=O)C=C1']	2048	800	TRUE	FALSE	2	2	0	3	type2modify_num2_i	0.833333	0.00529977	0.215028	0.00725541	8	0.5	0.00572458	0.176265
['O=C(O)COC1=CC=C(C(C2=CC=C(OC)C=C2OC)NC([C@@H](NC(C3=CC=C(C=C(OC)C=C4)C4=C3)=O)CC5=CSC=C5)=O)C=C1']	2048	800	TRUE	FALSE	3	2	0	3	type2modify_num3_i	0.166667	0.00335473	0.155758	0.00363276	8	0.333333	0.00372342	0.132695
['O=C(O)COC1=CC=C(C(C2=CC=C(OC)C=C2OC)NC([C@@H](NC(C3=CC=C(C=C(OC)C=C4)C4=C3)=O)CC5=CSC=C5)=O)C=C1']	2048	800	TRUE	FALSE	4	2	0	3	type2modify_num4_i	0.333333	0.00333078	0.193004	0.00362899	8	0.166667	0.00372795	0.163166
['O=C(O)COC1=CC=C(C(C2=CC=C(OC)C=C2OC)NC([C@@H](NC(C3=CC=C(C=C(OC)C=C4)C4=C3)=O)CC5=CSC=C5)=O)C=C1']	2048	800	TRUE	FALSE	1	1	0	3	type1modify_num1_i	0.333333	0.00473803	0.125516	0.00542773	8	0.5	0.00508389	0.140528
['O=C(O)COC1=CC=C(C(C2=CC=C(OC)C=C2OC)NC([C@@H](NC(C3=CC=C(C=C(OC)C=C4)C4=C3)=O)CC5=CSC=C5)=O)C=C1']	2048	800	TRUE	FALSE	2	1	0	3	type1modify_num2_i	0.333333	0.00438292	0.127978	0.00481093	8	0.333333	0.00483732	0.138953
['O=C(O)COC1=CC=C(C(C2=CC=C(OC)C=C2OC)NC([C@@H](NC(C3=CC=C(C=C(OC)C=C4)C4=C3)=O)CC5=CSC=C5)=O)C=C1']	2048	800	TRUE	FALSE	3	1	0	3	type1modify_num3_i	0.333333	0.00446963	0.125958	0.00486671	8	0.166667	0.00477359	0.137323
['O=C(O)COC1=CC=C(C(C2=CC=C(OC)C=C2OC)NC([C@@H](NC(C3=CC=C(C=C(OC)C=C4)C4=C3)=O)CC5=CSC=C5)=O)C=C1']	2048	800	TRUE	FALSE	4	1	0	3	type1modify_num4_i	0.166667	0.00428505	0.125414	0.00447483	8	0.333333	0.00463343	0.135544
['O=C(O)COC1=CC=C(C(C2=CC=C(OC)C=C2OC)NC([C@@H](NC(C3=CC=C(C=C(OC)C=C4)C4=C3)=O)CC5=CSC=C5)=O)C=C1']	2048	800	TRUE	FALSE	1	2	0	3	type2modify_num1_i	0.333333	0.0034002	0.243016	0.00352454	8	0.166667	0.00377167	0.185616
['O=C(O)COC1=CC=C(C(C2=CC=C(OC)C=C2OC)NC([C@@H](NC(C3=CC=C(C=C(OC)C=C4)C4=C3)=O)CC5=CSC=C5)=O)C=C1']	2048	800	TRUE	FALSE	2	2	0	3	type2modify_num2_i	0.833333	0.00538767	0.241505	0.00727183	8	0.333333	0.00573953	0.177823
['O=C(O)COC1=CC=C(C(C2=CC=C(OC)C=C2OC)NC([C@@H](NC(C3=CC=C(C=C(OC)C=C4)C4=C3)=O)CC5=CSC=C5)=O)C=C1']	2048	800	TRUE	FALSE	3	2	0	3	type2modify_num3_i	0.333333	0.00333457	0.22484	0.00357544	8	0.166667	0.00369333	0.172456
['O=C(O)COC1=CC=C(C(C2=CC=C(OC)C=C2OC)NC([C@@H](NC(C3=CC=C(C=C(OC)C=C4)C4=C3)=O)CC5=CSC=C5)=O)C=C1']	2048	800	TRUE	FALSE	4	2	0	3	type2modify_num4_i	0.166667	0.0034081	0.172249	0.00370569	8	0.166667	0.00388044	0.155215
['O=C(O)COC1=CC=C(C(C2=CC=C(OC)C=C2OC)NC([C@@H](NC(C3=CC=C(C=C(OC)C=C4)C4=C3)=O)CC5=CSC=C5)=O)C=C1']	2048	800	TRUE	FALSE	1	1	0	3	type1modify_num1_i	0.333333	0.00431014	0.128774	0.00420196	8	0.166667	0.00456426	0.134763
['O=C(O)COC1=CC=C(C(C2=CC=C(OC)C=C2OC)NC([C@@H](NC(C3=CC=C(C=C(OC)C=C4)C4=C3)=O)CC5=CSC=C5)=O)C=C1']	2048	800	TRUE	FALSE	2	1	0	3	type1modify_num2_i	0.166667	0.00347758	0.130501	0.00347916	8	0.333333	0.00373595	0.140177
['O=C(O)COC1=CC=C(C(C2=CC=C(OC)C=C2OC)NC([C@@H](NC(C3=CC=C(C=C(OC)C=C4)C4=C3)=O)CC5=CSC=C5)=O)C=C1']	2048	800	TRUE	FALSE	3	1	0	3	type1modify_num3_i	0.166667	0.00411299	0.126988	0.00398964	8	0.166667	0.00432376	0.138459
['O=C(O)COC1=CC=C(C(C2=CC=C(OC)C=C2OC)NC([C@@H](NC(C3=CC=C(C=C(OC)C=C4)C4=C3)=O)CC5=CSC=C5)=O)C=C1']	2048	800	TRUE	FALSE	4	1	0	3	type1modify_num4_i	0.166667	0.0042101	0.128117	0.00434792	8	0.166667	0.00459827	0.138035
['O=C(O)COC1=CC=C(C(C2=CC=C(OC)C=C2OC)NC([C@@H](NC(C3=CC=C(C=C(OC)C=C4)C4=C3)=O)CC5=CSC=C5)=O)C=C1']	2048	800	TRUE	FALSE	1	2	0	3	type2modify_num1_i	0.333333	0.00338139	0.244183	0.00349422	8	0.166667	0.00372317	0.184665
['O=C(O)COC1=CC=C(C(C2=CC=C(OC)C=C2OC)NC([C@@H](NC(C3=CC=C(C=C(OC)C=C4)C4=C3)=O)CC5=CSC=C5)=O)C=C1']	2048	800	TRUE	FALSE	2	2	0	3	type2modify_num2_i	0.333333	0.00407911	0.23483	0.00427441	8	0.166667	0.00436375	0.17023
['O=C(O)COC1=CC=C(C(C2=CC=C(OC)C=C2OC)NC([C@@H](NC(C3=CC=C(C=C(OC)C=C4)C4=C3)=O)CC5=CSC=C5)=O)C=C1']	2048	800	TRUE	FALSE	3	2	0	3	type2modify_num3_i	0.833333	0.00548297	0.235595	0.00747439	8	0.5	0.00595371	0.173752
['O=C(O)COC1=CC=C(C(C2=CC=C(OC)C=C2OC)NC([C@@H](NC(C3=CC=C(C=C(OC)C=C4)C4=C3)=O)CC5=CSC=C5)=O)C=C1']	2048	800	TRUE	FALSE	4	2	0	3	type2modify_num4_i	0.333333	0.00340524	0.181885	0.00365397	8	0	0.00376603	0.137936
['O=C(O)COC1=CC=C(C(C2=CC=C(OC)C=C2OC)NC([C@@H](NC(C3=CC=C(C=C(OC)C=C4)C4=C3)=O)CC5=CSC=C5)=O)C=C1']	2048	800	TRUE	FALSE	1	1	0	3	type1modify_num1_i	0.166667	0.00342534	0.128435	0.00345681	8	0.5	0.00373664	0.139961
['O=C(O)COC1=CC=C(C(C2=CC=C(OC)C=C2OC)NC([C@@H](NC(C3=CC=C(C=C(OC)C=C4)C4=C3)=O)CC5=CSC=C5)=O)C=C1']	2048	800	TRUE	FALSE	2	1	0	3	type1modify_num2_i	0.166667	0.00344252	0.128682	0.00347566	8	0.166667	0.00378913	0.137623
['O=C(O)COC1=CC=C(C(C2=CC=C(OC)C=C2OC)NC([C@@H](NC(C3=CC=C(C=C(OC)C=C4)C4=C3)=O)CC5=CSC=C5)=O)C=C1']	2048	800	TRUE	FALSE	3	1	0	3	type1modify_num3_i	0.666667	0.00346545	0.130941	0.00350391	8	0.5	0.00375212	0.138781
['O=C(O)COC1=CC=C(C(C2=CC=C(OC)C=C2OC)NC([C@@H](NC(C3=CC=C(C=C(OC)C=C4)C4=C3)=O)CC5=CSC=C5)=O)C=C1']	2048	800	TRUE	FALSE	4	1	0	3	type1modify_num4_i	0.666667	0.00346981	0.130002	0.00353053	8	0.5	0.00378531	0.138909
['O=C(O)COC1=CC=C(C(C2=CC=C(OC)C=C2OC)NC([C@@H](NC(C3=CC=C(C=C(OC)C=C4)C4=C3)=O)CC5=CSC=C5)=O)C=C1']	2048	800	TRUE	FALSE	1	2	0	3	type2modify_num1_i	0.333333	0.00652306	0.234156	0.010504	8	0.5	0.00707009	0.198306
['O=C(O)COC1=CC=C(C(C2=CC=C(OC)C=C2OC)NC([C@@H](NC(C3=CC=C(C=C(OC)C=C4)C4=C3)=O)CC5=CSC=C5)=O)C=C1']	2048	800	TRUE	FALSE	2	2	0	3	type2modify_num2_i	0.333333	0.00671095	0.217147	0.0107676	8	0.5	0.00719101	0.179305
['O=C(O)COC1=CC=C(C(C2=CC=C(OC)C=C2OC)NC([C@@H](NC(C3=CC=C(C=C(OC)C=C4)C4=C3)=O)CC5=CSC=C5)=O)C=C1']	2048	800	TRUE	FALSE	3	2	0	3	type2modify_num3_i	0.5	0.00367611	0.237666	0.00395222	8	0.5	0.00393982	0.161463
['O=C(O)COC1=CC=C(C(C2=CC=C(OC)C=C2OC)NC([C@@H](NC(C3=CC=C(C=C(OC)C=C4)C4=C3)=O)CC5=CSC=C5)=O)C=C1']	2048	800	TRUE	FALSE	4	2	0	3	type2modify_num4_i	0.5	0.00331228	0.234428	0.00358174	8	0.5	0.00366463	0.179259
['O=C(O)COC1=CC=C(C(C2=CC=C(OC)C=C2OC)NC([C@@H](NC(C3=CC=C(C=C(OC)C=C4)C4=C3)=O)CC5=CSC=C5)=O)C=C1']	2048	800	TRUE	FALSE	1	1	0	3	type1modify_num1_i	0.666667	0.00473842	0.125567	0.0054305	8	0.5	0.0050839	0.140569
['O=C(O)COC1=CC=C(C(C2=CC=C(OC)C=C2OC)NC([C@@H](NC(C3=CC=C(C=C(OC)C=C4)C4=C3)=O)CC5=CSC=C5)=O)C=C1']	2048	800	TRUE	FALSE	2	1	0	3	type1modify_num2_i	0.666667	0.00440438	0.127902	0.00481333	8	0.5	0.00484097	0.138954
['O=C(O)COC1=CC=C(C(C2=CC=C(OC)C=C2OC)NC([C@@H](NC(C3=CC=C(C=C(OC)C=C4)C4=C3)=O)CC5=CSC=C5)=O)C=C1']	2048	800	TRUE	FALSE	3	1	0	3	type1modify_num3_i	0.666667	0.00431624	0.127317	0.00450467	8	0.5	0.00460198	0.137579
['O=C(O)COC1=CC=C(C(C2=CC=C(OC)C=C2OC)NC([C@@H](NC(C3=CC=C(C=C(OC)C=C4)C4=C3)=O)CC5=CSC=C5)=O)C=C1']	2048	800	TRUE	FALSE	4	1	0	3	type1modify_num4_i	0.666667	0.0041438	0.127592	0.00411988	8	0.5	0.00452215	0.136095
['O=C(O)COC1=CC=C(C(C2=CC=C(OC)C=C2OC)NC([C@@H](NC(C3=CC=C(C=C(OC)C=C4)C4=C3)=O)CC5=CSC=C5)=O)C=C1']	2048	800	TRUE	FALSE	1	2	0	3	type2modify_num1_i	0.166667	0.00339498	0.26468	0.0035766	8	0.5	0.00372066	0.195256
['O=C(O)COC1=CC=C(C(C2=CC=C(OC)C=C2OC)NC([C@@H](NC(C3=CC=C(C=C(OC)C=C4)C4=C3)=O)CC5=CSC=C5)=O)C=C1']	2048	800	TRUE	FALSE	2	2	0	3	type2modify_num2_i	0.5	0.00346886	0.238832	0.00365251	8	0.333333	0.00369564	0.177665
['O=C(O)COC1=CC=C(C(C2=CC=C(OC)C=C2OC)NC([C@@H](NC(C3=CC=C(C=C(OC)C=C4)C4=C3)=O)CC5=CSC=C5)=O)C=C1']	2048	800	TRUE	FALSE	3	2	0	3	type2modify_num3_i	0.166667	0.00552546	0.236409	0.00743591	8	0.5	0.00602217	0.173858
['O=C(O)COC1=CC=C(C(C2=CC=C(OC)C=C2OC)NC([C@@H](NC(C3=CC=C(C=C(OC)C=C4)C4=C3)=O)CC5=CSC=C5)=O)C=C1']	2048	800	TRUE	FALSE	4	2	0	3	type2modify_num4_i	0.166667	0.00559096	0.242322	0.00774313	8	0.5	0.00589591	0.177528
['O=C(O)COC1=CC=C(C(C2=CC=C(OC)C=C2OC)NC([C@@H](NC(C3=CC=C(C=C(OC)C=C4)C4=C3)=O)CC5=CSC=C5)=O)C=C1']	2048	800	TRUE	FALSE	1	1	0	3	type1modify_num1_i	0.666667	0.00342821	0.130832	0.00344452	8	0.5	0.00380105	0.139404
['O=C(O)COC1=CC=C(C(C2=CC=C(OC)C=C2OC)NC([C@@H](NC(C3=CC=C(C=C(OC)C=C4)C4=C3)=O)CC5=CSC=C5)=O)C=C1']	2048	800	TRUE	FALSE	2	1	0	3	type1modify_num2_i	0.666667	0.0042991	0.127285	0.00445571	8	0.5	0.00463573	0.138106
['O=C(O)COC1=CC=C(C(C2=CC=C(OC)C=C2OC)NC([C@@H](NC(C3=CC=C(C=C(OC)C=C4)C4=C3)=O)CC5=CSC=C5)=O)C=C1']	2048	800	TRUE	FALSE	3	1	0	3	type1modify_num3_i	0.666667	0.00448872	0.126125	0.00486276	8	0.5	0.00477176	0.137494
['O=C(O)COC1=CC=C(C(C2=CC=C(OC)C=C2OC)NC([C@@H](NC(C3=CC=C(C=C(OC)C=C4)C4=C3)=O)CC5=CSC=C5)=O)C=C1']	2048	800	TRUE	FALSE	4	1	0	3	type1modify_num4_i	0.666667	0.00390058	0.128852	0.00388931	8	0.5	0.00426347	0.135242
['O=C(O)COC1=CC=C(C(C2=CC=C(OC)C=C2OC)NC([C@@H](NC(C3=CC=C(C=C(OC)C=C4)C4=C3)=O)CC5=CSC=C5)=O)C=C1']	2048	800	TRUE	FALSE	1	2	0	3	type2modify_num1_i	0.333333	0.00651173	0.231466	0.0102827	8	0.5	0.00713119	0.19867
['O=C(O)COC1=CC=C(C(C2=CC=C(OC)C=C2OC)NC([C@@H](NC(C3=CC=C(C=C(OC)C=C4)C4=C3)=O)CC5=CSC=C5)=O)C=C1']	2048	800	TRUE	FALSE	2	2	0	3	type2modify_num2_i	0.5	0.0066354	0.210348	0.0105727	8	0.666667	0.00716824	0.175811
['O=C(O)COC1=CC=C(C(C2=CC=C(OC)C=C2OC)NC([C@@H](NC(C3=CC=C(C=C(OC)C=C4)C4=C3)=O)CC5=CSC=C5)=O)C=C1']	2048	800	TRUE	FALSE	3	2	0	3	type2modify_num3_i	0.5	0.00334491	0.1954	0.00364789	8	0.5	0.00373124	0.158345
['O=C(O)COC1=CC=C(C(C2=CC=C(OC)C=C2OC)NC([C@@H](NC(C3=CC=C(C=C(OC)C=C4)C4=C3)=O)CC5=CSC=C5)=O)C=C1']	2048	800	TRUE	FALSE	4	2	0	3	type2modify_num4_i	0.5	0.00342946	0.193588	0.00367132	8	0.5	0.00366691	0.163512
['O=C(O)COC1=CC=C(C(C2=CC=C(OC)C=C2OC)NC([C@@H](NC(C3=CC=C(C=C(OC)C=C4)C4=C3)=O)CC5=CSC=C5)=O)C=C1']	2048	800	TRUE	FALSE	1	1	0	3	type1modify_num1_i	0.666667	0.00471247	0.125454	0.00546422	8	0.5	0.00511517	0.140225
['O=C(O)COC1=CC=C(C(C2=CC=C(OC)C=C2OC)NC([C@@H](NC(C3=CC=C(C=C(OC)C=C4)C4=C3)=O)CC5=CSC=C5)=O)C=C1']	2048	800	TRUE	FALSE	2	1	0	3	type1modify_num2_i	0.666667	0.00406724	0.124787	0.00397228	8	0.5	0.00431891	0.137922
['O=C(O)COC1=CC=C(C(C2=CC=C(OC)C=C2OC)NC([C@@H](NC(C3=CC=C(C=C(OC)C=C4)C4=C3)=O)CC5=CSC=C5)=O)C=C1']	2048	800	TRUE	FALSE	3	1	0	3	type1modify_num3_i	0.666667	0.00416278	0.127671	0.00427706	8	0.5	0.00453569	0.136142
['O=C(O)COC1=CC=C(C(C2=CC=C(OC)C=C2OC)NC([C@@H](NC(C3=CC=C(C=C(OC)C=C4)C4=C3)=O)CC5=CSC=C5)=O)C=C1']	2048	800	TRUE	FALSE	4	1	0	3	type1modify_num4_i	0.666667	0.00466771	0.124614	0.00546421	8	0.5	0.00512049	0.14004
['O=C(O)COC1=CC=C(C(C2=CC=C(OC)C=C2OC)NC([C@@H](NC(C3=CC=C(C=C(OC)C=C4)C4=C3)=O)CC5=CSC=C5)=O)C=C1']	2048	800	TRUE	FALSE	1	2	0	3	type2modify_num1_i	0.333333	0.00339217	0.236426	0.00352796	8	0.5	0.00374479	0.173697
['O=C(O)COC1=CC=C(C(C2=CC=C(OC)C=C2OC)NC([C@@H](NC(C3=CC=C(C=C(OC)C=C4)C4=C3)=O)CC5=CSC=C5)=O)C=C1']	2048	800	TRUE	FALSE	2	2	0	3	type2modify_num2_i	0.166667	0.0053785	0.238859	0.00725132	8	0.5	0.00581088	0.176606
['O=C(O)COC1=CC=C(C(C2=CC=C(OC)C=C2OC)NC([C@@H](NC(C3=CC=C(C=C(OC)C=C4)C4=C3)=O)CC5=CSC=C5)=O)C=C1']	2048	800	TRUE	FALSE	3	2	0	3	type2modify_num3_i	0.5	0.00453296	0.221622	0.00510718	8	0.833333	0.00479405	0.154649
['O=C(O)COC1=CC=C(C(C2=CC=C(OC)C=C2OC)NC([C@@H](NC(C3=CC=C(C=C(OC)C=C4)C4=C3)=O)CC5=CSC=C5)=O)C=C1']	2048	800	TRUE	FALSE	4	2	0	3	type2modify_num4_i	0.166667	0.00441812	0.229513	0.00494592	8	0.5	0.00483411	0.167171
['O=C(O)COC1=CC=C(C(C2=CC=C(OC)C=C2OC)NC([C@@H](NC(C3=CC=C(C=C(OC)C=C4)C4=C3)=O)CC5=CSC=C5)=O)C=C1']	2048	800	TRUE	FALSE	1	1	0	3	type1modify_num1_i	0.666667	0.00347643	0.127162	0.00348157	8	0.5	0.00382778	0.138754
['O=C(O)COC1=CC=C(C(C2=CC=C(OC)C=C2OC)NC([C@@H](NC(C3=CC=C(C=C(OC)C=C4)C4=C3)=O)CC5=CSC=C5)=O)C=C1']	2048	800	TRUE	FALSE	2	1	0	3	type1modify_num2_i	0.666667	0.00345466	0.129982	0.00348054	8	0.5	0.00383277	0.138651
['O=C(O)COC1=CC=C(C(C2=CC=C(OC)C=C2OC)NC([C@@H](NC(C3=CC=C(C=C(OC)C=C4)C4=C3)=O)CC5=CSC=C5)=O)C=C1']	2048	800	TRUE	FALSE	3	1	0	3	type1modify_num3_i	0.666667	0.00365522	0.125973	0.00366284	8	0.5	0.00398871	0.137479
['O=C(O)COC1=CC=C(C(C2=CC=C(OC)C=C2OC)NC([C@@H](NC(C3=CC=C(C=C(OC)C=C4)C4=C3)=O)CC5=CSC=C5)=O)C=C1']	2048	800	TRUE	FALSE	4	1	0	3	type1modify_num4_i	0.666667	0.00405567	0.125441	0.00407129	8	0.5	0.00437969	0.134359
['O=C(O)COC1=CC=C(C(C2=CC=C(OC)C=C2OC)NC([C@@H](NC(C3=CC=C(C=C(OC)C=C4)C4=C3)=O)CC5=CSC=C5)=O)C=C1']	2048	800	TRUE	FALSE	1	2	0	3	type2modify_num1_i	0.333333	0.00335283	0.229011	0.00350577	8	0.333333	0.00376205	0.173817
['O=C(O)COC1=CC=C(C(C2=CC=C(OC)C=C2OC)NC([C@@H](NC(C3=CC=C(C=C(OC)C=C4)C4=C3)=O)CC5=CSC=C5)=O)C=C1']	2048	800	TRUE	FALSE	2	2	0	3	type2modify_num2_i	0.333333	0.00414415	0.239758	0.00435564	8	0.5	0.00447165	0.173423
['O=C(O)COC1=CC=C(C(C2=CC=C(OC)C=C2OC)NC([C@@H](NC(C3=CC=C(C=C(OC)C=C4)C4=C3)=O)CC5=CSC=C5)=O)C=C1']	2048	800	TRUE	FALSE	3	2	0	3	type2modify_num3_i	0.166667	0.00547293	0.237735	0.00748057	8	0.5	0.00591249	0.174042
['O=C(O)COC1=CC=C(C(C2=CC=C(OC)C=C2OC)NC([C@@H](NC(C3=CC=C(C=C(OC)C=C4)C4=C3)=O)CC5=CSC=C5)=O)C=C1']	2048	800	TRUE	FALSE	4	2	0	3	type2modify_num4_i	0.333333	0.00460749	0.210793	0.00521239	8	0.5	0.00477403	0.160425
['O=C(O)COC1=CC=C(C(C2=CC=C(OC)C=C2OC)NC([C@@H](NC(C3=CC=C(C=C(OC)C=C4)C4=C3)=O)CC5=CSC=C5)=O)C=C1']	2048	800	TRUE	FALSE	1	1	0	3	type1modify_num1_i	0.666667	0.00342247	0.134425	0.0033892	8	0.5	0.00372703	0.139781
['O=C(O)COC1=CC=C(C(C2=CC=C(OC)C=C2OC)NC([C@@H](NC(C3=CC=C(C=C(OC)C=C4)C4=C3)=O)CC5=CSC=C5)=O)C=C1']	2048	800	TRUE	FALSE	2	1	0	3	type1modify_num2_i	0.666667	0.00448515	0.126261	0.00484597	8	0.5	0.0047711	0.137609
['O=C(O)COC1=CC=C(C(C2=CC=C(OC)C=C2OC)NC([C@@H](NC(C3=CC=C(C=C(OC)C=C4)C4=C3)=O)CC5=CSC=C5)=O)C=C1']	2048	800	TRUE	FALSE	3	1	0	3	type1modify_num3_i	0.666667	0.00419927	0.126158	0.00429394	8	0.5	0.00452114	0.136334
['O=C(O)COC1=CC=C(C(C2=CC=C(OC)C=C2OC)NC([C@@H](NC(C3=CC=C(C=C(OC)C=C4)C4=C3)=O)CC5=CSC=C5)=O)C=C1']	2048	800	TRUE	FALSE	4	1	0	3	type1modify_num4_i	0.666667	0.0043025	0.131218	0.00432821	8	0.5	0.00458847	0.139276
['O=C(O)COC1=CC=C(C(C2=CC=C(OC)C=C2OC)NC([C@@H](NC(C3=CC=C(C=C(OC)C=C4)C4=C3)=O)CC5=CSC=C5)=O)C=C1']	2048	800	TRUE	FALSE	1	2	0	3	type2modify_num1_i	0.333333	0.00652738	0.231357	0.0103002	8	0.5	0.00712943	0.198663
['O=C(O)COC1=CC=C(C(C2=CC=C(OC)C=C2OC)NC([C@@H](NC(C3=CC=C(C=C(OC)C=C4)C4=C3)=O)CC5=CSC=C5)=O)C=C1']	2048	800	TRUE	FALSE	2	2	0	3	type2modify_num2_i	0.5	0.00342696	0.228213	0.00361522	8	0.333333	0.0038262	0.177486
['O=C(O)COC1=CC=C(C(C2=CC=C(OC)C=C2OC)NC([C@@H](NC(C3=CC=C(C=C(OC)C=C4)C4=C3)=O)CC5=CSC=C5)=O)C=C1']	2048	800	TRUE	FALSE	3	2	0	3	type2modify_num3_i	0.166667	0.00546798	0.237749	0.00750943	8	0.5	0.00591953	0.17409
['O=C(O)COC1=CC=C(C(C2=CC=C(OC)C=C2OC)NC([C@@H](NC(C3=CC=C(C=C(OC)C=C4)C4=C3)=O)CC5=CSC=C5)=O)C=C1']	2048	800	TRUE	FALSE	4	2	0	3	type2modify_num4_i	0.166667	0.00421435	0.243113	0.00467074	8	0.5	0.00444434	0.165474
['O=C(O)COC1=CC=C(C(C2=CC=C(OC)C=C2OC)NC([C@@H](NC(C3=CC=C(C=C(OC)C=C4)C4=C3)=O)CC5=CSC=C5)=O)C=C1']	2048	800	TRUE	FALSE	1	1	0	3	type1modify_num1_i	0.666667	0.00473881	0.12548	0.00542843	8	0.5	0.00508419	0.140456
['O=C(O)COC1=CC=C(C(C2=CC=C(OC)C=C2OC)NC([C@@H](NC(C3=CC=C(C=C(OC)C=C4)C4=C3)=O)CC5=CSC=C5)=O)C=C1']	2048	800	TRUE	FALSE	2	1	0	3	type1modify_num2_i	0.666667	0.00448587	0.126341	0.00485018	8	0.5	0.00476992	0.137732
['O=C(O)COC1=CC=C(C(C2=CC=C(OC)C=C2OC)NC([C@@H](NC(C3=CC=C(C=C(OC)C=C4)C4=C3)=O)CC5=CSC=C5)=O)C=C1']	2048	800	TRUE	FALSE	3	1	0	3	type1modify_num3_i	0.666667	0.00471344	0.124667	0.00546976	8	0.5	0.00511621	0.139391
['O=C(O)COC1=CC=C(C(C2=CC=C(OC)C=C2OC)NC([C@@H](NC(C3=CC=C(C=C(OC)C=C4)C4=C3)=O)CC5=CSC=C5)=O)C=C1']	2048	800	TRUE	FALSE	4	1	0	3	type1modify_num4_i	0.666667	0.00413626	0.126793	0.00410487	8	0.5	0.00445554	0.133628
['O=C(O)COC1=CC=C(C(C2=CC=C(OC)C=C2OC)NC([C@@H](NC(C3=CC=C(C=C(OC)C=C4)C4=C3)=O)CC5=CSC=C5)=O)C=C1']	2048	800	TRUE	FALSE	1	2	0	3	type2modify_num1_i	0.5	0.00341116	0.251242	0.00354369	8	0.333333	0.00383043	0.193389
['O=C(O)COC1=CC=C(C(C2=CC=C(OC)C=C2OC)NC([C@@H](NC(C3=CC=C(C=C(OC)C=C4)C4=C3)=O)CC5=CSC=C5)=O)C=C1']	2048	800	TRUE	FALSE	2	2	0	3	type2modify_num2_i	0.333333	0.00453824	0.210479	0.00492254	8	0.5	0.00473041	0.156275
['O=C(O)COC1=CC=C(C(C2=CC=C(OC)C=C2OC)NC([C@@H](NC(C3=CC=C(C=C(OC)C=C4)C4=C3)=O)CC5=CSC=C5)=O)C=C1']	2048	800	TRUE	FALSE	3	2	0	3	type2modify_num3_i	0.5	0.0034109	0.21389	0.00365213	8	0.666667	0.00366129	0.15307
['O=C(O)COC1=CC=C(C(C2=CC=C(OC)C=C2OC)NC([C@@H](NC(C3=CC=C(C=C(OC)C=C4)C4=C3)=O)CC5=CSC=C5)=O)C=C1']	2048	800	TRUE	FALSE	4	2	0	3	type2modify_num4_i	0.5	0.00414326	0.21586	0.00452271	8	0.666667	0.00450344	0.161979
['O=C(O)COC1=CC=C(C(C2=CC=C(OC)C=C2OC)NC([C@@H](NC(C3=CC=C(C=C(OC)C=C4)C4=C3)=O)CC5=CSC=C5)=O)C=C1']	2048	800	TRUE	FALSE	1	1	0	3	type1modify_num1_i	0.666667	0.00476509	0.125447	0.00544228	8	0.5	0.00506731	0.140462
['O=C(O)COC1=CC=C(C(C2=CC=C(OC)C=C2OC)NC([C@@H](NC(C3=CC=C(C=C(OC)C=C4)C4=C3)=O)CC5=CSC=C5)=O)C=C1']	2048	800	TRUE	FALSE	2	1	0	3	type1modify_num2_i	0.666667	0.00370911	0.130274	0.0036948	8	0.5	0.00398039	0.134764
['O=C(O)COC1=CC=C(C(C2=CC=C(OC)C=C2OC)NC([C@@H](NC(C3=CC=C(C=C(OC)C=C4)C4=C3)=O)CC5=CSC=C5)=O)C=C1']	2048	800	TRUE	FALSE	3	1	0	3	type1modify_num3_i	0.666667	0.00374463	0.127509	0.00377452	8	0.5	0.00403442	0.139095
['O=C(O)COC1=CC=C(C(C2=CC=C(OC)C=C2OC)NC([C@@H](NC(C3=CC=C(C=C(OC)C=C4)C4=C3)=O)CC5=CSC=C5)=O)C=C1']	2048	800	TRUE	FALSE	4	1	0	3	type1modify_num4_i	0.666667	0.00359866	0.129812	0.00367399	8	0.5	0.00399355	0.13631
['O=C(O)COC1=CC=C(C(C2=CC=C(OC)C=C2OC)NC([C@@H](NC(C3=CC=C(C=C(OC)C=C4)C4=C3)=O)CC5=CSC=C5)=O)C=C1']	2048	800	TRUE	FALSE	1	2	0	3	type2modify_num1_i	0.666667	0.00340869	0.231543	0.00350657	8	0.5	0.0037985	0.19057
['O=C(O)COC1=CC=C(C(C2=CC=C(OC)C=C2OC)NC([C@@H](NC(C3=CC=C(C=C(OC)C=C4)C4=C3)=O)CC5=CSC=C5)=O)C=C1']	2048	800	TRUE	FALSE	2	2	0	3	type2modify_num2_i	0.166667	0.00447964	0.235057	0.0052723	8	0.5	0.00496001	0.171284
['O=C(O)COC1=CC=C(C(C2=CC=C(OC)C=C2OC)NC([C@@H](NC(C3=CC=C(C=C(OC)C=C4)C4=C3)=O)CC5=CSC=C5)=O)C=C1']	2048	800	TRUE	FALSE	3	2	0	3	type2modify_num3_i	0.166667	0.00551507	0.236389	0.00750705	8	0.5	0.00593384	0.174046
['O=C(O)COC1=CC=C(C(C2=CC=C(OC)C=C2OC)NC([C@@H](NC(C3=CC=C(C=C(OC)C=C4)C4=C3)=O)CC5=CSC=C5)=O)C=C1']	2048	800	TRUE	FALSE	4	2	0	3	type2modify_num4_i	0.5	0.00423903	0.199596	0.00459892	8	0.5	0.00448103	0.157748
['O=C(O)COC1=CC=C(C(C2=CC=C(OC)C=C2OC)NC([C@@H](NC(C3=CC=C(C=C(OC)C=C4)C4=C3)=O)CC5=CSC=C5)=O)C=C1']	2048	800	TRUE	FALSE	1	1	0	3	type1modify_num1_i	0.666667	0.0042376	0.129781	0.0042869	8	0.5	0.00456753	0.142027
['O=C(O)COC1=CC=C(C(C2=CC=C(OC)C=C2OC)NC([C@@H](NC(C3=CC=C(C=C(OC)C=C4)C4=C3)=O)CC5=CSC=C5)=O)C=C1']	2048	800	TRUE	FALSE	2	1	0	3	type1modify_num2_i	0.666667	0.00441285	0.127268	0.00477783	8	0.5	0.004807	0.140424
['O=C(O)COC1=CC=C(C(C2=CC=C(OC)C=C2OC)NC([C@@H](NC(C3=CC=C(C=C(OC)C=C4)C4=C3)=O)CC5=CSC=C5)=O)C=C1']	2048	800	TRUE	FALSE	3	1	0	3	type1modify_num3_i	0.666667	0.0037951	0.122604	0.00380717	8	0.5	0.00420916	0.137153
['O=C(O)COC1=CC=C(C(C2=CC=C(OC)C=C2OC)NC([C@@H](NC(C3=CC=C(C=C(OC)C=C4)C4=C3)=O)CC5=CSC=C5)=O)C=C1']	2048	800	TRUE	FALSE	4	1	0	3	type1modify_num4_i	0.666667	0.00419921	0.125154	0.00430862	8	0.5	0.00445713	0.136599
['O=C(O)COC1=CC=C(C(C2=CC=C(OC)C=C2OC)NC([C@@H](NC(C3=CC=C(C=C(OC)C=C4)C4=C3)=O)CC5=CSC=C5)=O)C=C1']	2048	800	TRUE	FALSE	1	2	0	3	type2modify_num1_i	0.5	0.00336163	0.21918	0.0035156	8	0.666667	0.00377552	0.175464
['O=C(O)COC1=CC=C(C(C2=CC=C(OC)C=C2OC)NC([C@@H](NC(C3=CC=C(C=C(OC)C=C4)C4=C3)=O)CC5=CSC=C5)=O)C=C1']	2048	800	TRUE	FALSE	2	2	0	3	type2modify_num2_i	0.333333	0.00661801	0.227571	0.0104393	8	0.5	0.00717002	0.198375
['O=C(O)COC1=CC=C(C(C2=CC=C(OC)C=C2OC)NC([C@@H](NC(C3=CC=C(C=C(OC)C=C4)C4=C3)=O)CC5=CSC=C5)=O)C=C1']	2048	800	TRUE	FALSE	3	2	0	3	type2modify_num3_i	0.5	0.00336889	0.184636	0.003589	8	0.5	0.0037688	0.152116
['O=C(O)COC1=CC=C(C(C2=CC=C(OC)C=C2OC)NC([C@@H](NC(C3=CC=C(C=C(OC)C=C4)C4=C3)=O)CC5=CSC=C5)=O)C=C1']	2048	800	TRUE	FALSE	4	2	0	3	type2modify_num4_i	0.5	0.00346224	0.17718	0.00371033	8	0.5	0.00379459	0.139032
['O=C(O)COC1=CC=C(C(C2=CC=C(OC)C=C2OC)NC([C@@H](NC(C3=CC=C(C=C(OC)C=C4)C4=C3)=O)CC5=CSC=C5)=O)C=C1']	2048	800	TRUE	FALSE	1	1	0	3	type1modify_num1_i	0.666667	0.00472646	0.12635	0.00541767	8	0.5	0.00507263	0.14204
['O=C(O)COC1=CC=C(C(C2=CC=C(OC)C=C2OC)NC([C@@H](NC(C3=CC=C(C=C(OC)C=C4)C4=C3)=O)CC5=CSC=C5)=O)C=C1']	2048	800	TRUE	FALSE	2	1	0	3	type1modify_num2_i	0.666667	0.00438249	0.1269	0.00478069	8	0.5	0.00481582	0.139994
['O=C(O)COC1=CC=C(C(C2=CC=C(OC)C=C2OC)NC([C@@H](NC(C3=CC=C(C=C(OC)C=C4)C4=C3)=O)CC5=CSC=C5)=O)C=C1']	2048	800	TRUE	FALSE	3	1	0	3	type1modify_num3_i	0.666667	0.00345398	0.125589	0.00344162	8	0.5	0.00379653	0.135442
['O=C(O)COC1=CC=C(C(C2=CC=C(OC)C=C2OC)NC([C@@H](NC(C3=CC=C(C=C(OC)C=C4)C4=C3)=O)CC5=CSC=C5)=O)C=C1']	2048	800	TRUE	FALSE	4	1	0	3	type1modify_num4_i	0.666667	0.0040467	0.123388	0.00400092	8	0.5	0.00432769	0.13742
['O=C(O)COC1=CC=C(C(C2=CC=C(OC)C=C2OC)NC([C@@H](NC(C3=CC=C(C=C(OC)C=C4)C4=C3)=O)CC5=CSC=C5)=O)C=C1']	2048	800	TRUE	FALSE	1	2	0	3	type2modify_num1_i	0.333333	0.00335131	0.234605	0.00348327	8	0.5	0.00373508	0.17983
['O=C(O)COC1=CC=C(C(C2=CC=C(OC)C=C2OC)NC([C@@H](NC(C3=CC=C(C=C(OC)C=C4)C4=C3)=O)CC5=CSC=C5)=O)C=C1']	2048	800	TRUE	FALSE	2	2	0	3	type2modify_num2_i	0.5	0.00336983	0.21364	0.0035418	8	0.5	0.00374106	0.174674
['O=C(O)COC1=CC=C(C(C2=CC=C(OC)C=C2OC)NC([C@@H](NC(C3=CC=C(C=C(OC)C=C4)C4=C3)=O)CC5=CSC=C5)=O)C=C1']	2048	800	TRUE	FALSE	3	2	0	3	type2modify_num3_i	0.166667	0.00675709	0.227195	0.0106012	8	0.5	0.00720599	0.194161
['O=C(O)COC1=CC=C(C(C2=CC=C(OC)C=C2OC)NC([C@@H](NC(C3=CC=C(C=C(OC)C=C4)C4=C3)=O)CC5=CSC=C5)=O)C=C1']	2048	800	TRUE	FALSE	4	2	0	3	type2modify_num4_i	0.666667	0.00430853	0.185306	0.00471723	8	0.5	0.00466019	0.148133

## Sheet: mlp_positivte_sample_generate
append_smi	generate_factor	hidden	is_generate	is_oversamle	modify_bit	modify_type	mse	test_acc	test_mse	test_mse2	train_mse	train_mse2	undersampled_step	valid_acc	valid_mse	valid_mse2
O=C(O)COC1=CC=C(C(C2=CC=C(OC)C=C2OC)NC([C@@H](NC(C3=CC=C(C=C(OC)C=C4)C4=C3)=O)CC5=CSC=C5)=O)C=C1	400	256	TRUE	FALSE	1	1	0.00493074	0.333333	0.00437219	0.141262	0.00493074	0.0705125	6	0.166667	0.00453708	0.155651
O=C(O)COC1=CC=C(C(C2=CC=C(OC)C=C2OC)NC([C@@H](NC(C3=CC=C(C=C(OC)C=C4)C4=C3)=O)CC5=CSC=C5)=O)C=C1	400	256	TRUE	FALSE	2	1	0.00520859	0.5	0.00428313	0.162739	0.00520859	0.0714314	6	0.333333	0.00450731	0.163219
O=C(O)COC1=CC=C(C(C2=CC=C(OC)C=C2OC)NC([C@@H](NC(C3=CC=C(C=C(OC)C=C4)C4=C3)=O)CC5=CSC=C5)=O)C=C1	400	256	TRUE	FALSE	3	1	0.00529149	0.333333	0.00436877	0.16592	0.00529149	0.0720673	6	0.333333	0.00451921	0.16626
O=C(O)COC1=CC=C(C(C2=CC=C(OC)C=C2OC)NC([C@@H](NC(C3=CC=C(C=C(OC)C=C4)C4=C3)=O)CC5=CSC=C5)=O)C=C1	400	256	TRUE	FALSE	4	1	0.00501233	0.333333	0.00368681	0.170892	0.00501233	0.0697336	6	0.166667	0.0037324	0.176589
O=C(O)COC1=CC=C(C(C2=CC=C(OC)C=C2OC)NC([C@@H](NC(C3=CC=C(C=C(OC)C=C4)C4=C3)=O)CC5=CSC=C5)=O)C=C1	400	256	TRUE	FALSE	1	2	0.00496366	0.5	0.00407216	0.15101	0.00496366	0.0702035	6	0.5	0.00424382	0.15717
O=C(O)COC1=CC=C(C(C2=CC=C(OC)C=C2OC)NC([C@@H](NC(C3=CC=C(C=C(OC)C=C4)C4=C3)=O)CC5=CSC=C5)=O)C=C1	400	256	TRUE	FALSE	2	2	0.00533433	0.333333	0.00379875	0.168667	0.00533433	0.0715026	6	0.166667	0.00399584	0.16135
O=C(O)COC1=CC=C(C(C2=CC=C(OC)C=C2OC)NC([C@@H](NC(C3=CC=C(C=C(OC)C=C4)C4=C3)=O)CC5=CSC=C5)=O)C=C1	400	256	TRUE	FALSE	3	2	0.00590453	0.5	0.00481365	0.171331	0.00590453	0.0748588	6	0.333333	0.00502321	0.163468
O=C(O)COC1=CC=C(C(C2=CC=C(OC)C=C2OC)NC([C@@H](NC(C3=CC=C(C=C(OC)C=C4)C4=C3)=O)CC5=CSC=C5)=O)C=C1	400	256	TRUE	FALSE	4	2	0.00547417	0.166667	0.00424444	0.168306	0.00547417	0.0727335	6	0.333333	0.00446566	0.16819
O=C(O)COC1=CC=C(C(C2=CC=C(OC)C=C2OC)NC([C@@H](NC(C3=CC=C(C=C(OC)C=C4)C4=C3)=O)CC5=CSC=C5)=O)C=C1	400	256	TRUE	FALSE	1	1	0.00505529	0.5	0.0039858	0.137383	0.00505529	0.0698633	6	0.333333	0.00422876	0.151319
O=C(O)COC1=CC=C(C(C2=CC=C(OC)C=C2OC)NC([C@@H](NC(C3=CC=C(C=C(OC)C=C4)C4=C3)=O)CC5=CSC=C5)=O)C=C1	400	256	TRUE	FALSE	2	1	0.00514949	0.333333	0.00423877	0.170411	0.00514949	0.0710053	6	0.333333	0.00444785	0.164153
O=C(O)COC1=CC=C(C(C2=CC=C(OC)C=C2OC)NC([C@@H](NC(C3=CC=C(C=C(OC)C=C4)C4=C3)=O)CC5=CSC=C5)=O)C=C1	400	256	TRUE	FALSE	3	1	0.00518079	0.333333	0.00391253	0.164637	0.00518079	0.0707773	6	0.166667	0.00404499	0.165978
O=C(O)COC1=CC=C(C(C2=CC=C(OC)C=C2OC)NC([C@@H](NC(C3=CC=C(C=C(OC)C=C4)C4=C3)=O)CC5=CSC=C5)=O)C=C1	400	256	TRUE	FALSE	4	1	0.00496584	0.666667	0.00384819	0.177247	0.00496584	0.0698354	6	0.333333	0.00402427	0.173989
O=C(O)COC1=CC=C(C(C2=CC=C(OC)C=C2OC)NC([C@@H](NC(C3=CC=C(C=C(OC)C=C4)C4=C3)=O)CC5=CSC=C5)=O)C=C1	400	256	TRUE	FALSE	1	2	0.00570062	0.333333	0.00458655	0.158087	0.00570062	0.0730643	6	0.5	0.00492768	0.160186
O=C(O)COC1=CC=C(C(C2=CC=C(OC)C=C2OC)NC([C@@H](NC(C3=CC=C(C=C(OC)C=C4)C4=C3)=O)CC5=CSC=C5)=O)C=C1	400	256	TRUE	FALSE	2	2	0.00530787	0.5	0.00402009	0.169721	0.00530787	0.0718369	6	0.166667	0.00419715	0.158619
O=C(O)COC1=CC=C(C(C2=CC=C(OC)C=C2OC)NC([C@@H](NC(C3=CC=C(C=C(OC)C=C4)C4=C3)=O)CC5=CSC=C5)=O)C=C1	400	256	TRUE	FALSE	3	2	0.00575624	0.333333	0.00487103	0.164018	0.00575624	0.0744685	6	0.666667	0.00501335	0.164733
O=C(O)COC1=CC=C(C(C2=CC=C(OC)C=C2OC)NC([C@@H](NC(C3=CC=C(C=C(OC)C=C4)C4=C3)=O)CC5=CSC=C5)=O)C=C1	400	256	TRUE	FALSE	4	2	0.0054022	0.333333	0.00387229	0.180234	0.0054022	0.0717659	6	0.5	0.00409378	0.169848
O=C(O)COC1=CC=C(C(C2=CC=C(OC)C=C2OC)NC([C@@H](NC(C3=CC=C(C=C(OC)C=C4)C4=C3)=O)CC5=CSC=C5)=O)C=C1	400	256	TRUE	FALSE	1	1	0.00472872	0.333333	0.00382441	0.144804	0.00472872	0.0688271	6	0.333333	0.00396896	0.158867
O=C(O)COC1=CC=C(C(C2=CC=C(OC)C=C2OC)NC([C@@H](NC(C3=CC=C(C=C(OC)C=C4)C4=C3)=O)CC5=CSC=C5)=O)C=C1	400	256	TRUE	FALSE	2	1	0.00538769	0.333333	0.00446516	0.160657	0.00538769	0.0725288	6	0.5	0.00471267	0.15816
O=C(O)COC1=CC=C(C(C2=CC=C(OC)C=C2OC)NC([C@@H](NC(C3=CC=C(C=C(OC)C=C4)C4=C3)=O)CC5=CSC=C5)=O)C=C1	400	256	TRUE	FALSE	3	1	0.00499788	0.166667	0.00396036	0.163335	0.00499788	0.0702683	6	0.333333	0.00415702	0.166224
O=C(O)COC1=CC=C(C(C2=CC=C(OC)C=C2OC)NC([C@@H](NC(C3=CC=C(C=C(OC)C=C4)C4=C3)=O)CC5=CSC=C5)=O)C=C1	400	256	TRUE	FALSE	4	1	0.00489436	0.333333	0.00386474	0.164746	0.00489436	0.0695891	6	0.333333	0.00392001	0.167416
O=C(O)COC1=CC=C(C(C2=CC=C(OC)C=C2OC)NC([C@@H](NC(C3=CC=C(C=C(OC)C=C4)C4=C3)=O)CC5=CSC=C5)=O)C=C1	400	256	TRUE	FALSE	1	2	0.00493137	0.333333	0.00389074	0.150782	0.00493137	0.0697814	6	0.5	0.00409728	0.158989
O=C(O)COC1=CC=C(C(C2=CC=C(OC)C=C2OC)NC([C@@H](NC(C3=CC=C(C=C(OC)C=C4)C4=C3)=O)CC5=CSC=C5)=O)C=C1	400	256	TRUE	FALSE	2	2	0.00519127	0.5	0.00405374	0.157571	0.00519127	0.0711738	6	0.5	0.00421096	0.158074
O=C(O)COC1=CC=C(C(C2=CC=C(OC)C=C2OC)NC([C@@H](NC(C3=CC=C(C=C(OC)C=C4)C4=C3)=O)CC5=CSC=C5)=O)C=C1	400	256	TRUE	FALSE	3	2	0.0054371	0.333333	0.00443283	0.170099	0.0054371	0.0727505	6	0.666667	0.00457501	0.167102
O=C(O)COC1=CC=C(C(C2=CC=C(OC)C=C2OC)NC([C@@H](NC(C3=CC=C(C=C(OC)C=C4)C4=C3)=O)CC5=CSC=C5)=O)C=C1	400	256	TRUE	FALSE	4	2	0.00539814	0.166667	0.00402571	0.173823	0.00539814	0.0719269	6	0.5	0.00418742	0.16828
O=C(O)COC1=CC=C(C(C2=CC=C(OC)C=C2OC)NC([C@@H](NC(C3=CC=C(C=C(OC)C=C4)C4=C3)=O)CC5=CSC=C5)=O)C=C1	400	256	TRUE	FALSE	1	1	0.00483438	0.333333	0.00413285	0.134729	0.00483438	0.0695867	6	0.333333	0.00427902	0.156518
O=C(O)COC1=CC=C(C(C2=CC=C(OC)C=C2OC)NC([C@@H](NC(C3=CC=C(C=C(OC)C=C4)C4=C3)=O)CC5=CSC=C5)=O)C=C1	400	256	TRUE	FALSE	2	1	0.00494811	0.666667	0.0041231	0.154669	0.00494811	0.0701159	6	0.5	0.00427662	0.16
O=C(O)COC1=CC=C(C(C2=CC=C(OC)C=C2OC)NC([C@@H](NC(C3=CC=C(C=C(OC)C=C4)C4=C3)=O)CC5=CSC=C5)=O)C=C1	400	256	TRUE	FALSE	3	1	0.00487748	0.166667	0.00414433	0.162972	0.00487748	0.0697594	6	0.5	0.00419289	0.169923
O=C(O)COC1=CC=C(C(C2=CC=C(OC)C=C2OC)NC([C@@H](NC(C3=CC=C(C=C(OC)C=C4)C4=C3)=O)CC5=CSC=C5)=O)C=C1	400	256	TRUE	FALSE	4	1	0.00551594	0.333333	0.00460264	0.169697	0.00551594	0.0731262	6	0.333333	0.00473297	0.169376
O=C(O)COC1=CC=C(C(C2=CC=C(OC)C=C2OC)NC([C@@H](NC(C3=CC=C(C=C(OC)C=C4)C4=C3)=O)CC5=CSC=C5)=O)C=C1	400	256	TRUE	FALSE	1	2	0.00491635	0.5	0.00373724	0.148097	0.00491635	0.0696326	6	0.5	0.00389419	0.159407
O=C(O)COC1=CC=C(C(C2=CC=C(OC)C=C2OC)NC([C@@H](NC(C3=CC=C(C=C(OC)C=C4)C4=C3)=O)CC5=CSC=C5)=O)C=C1	400	256	TRUE	FALSE	2	2	0.0050864	0.333333	0.00393262	0.155118	0.0050864	0.070474	6	0.333333	0.00410985	0.163069
O=C(O)COC1=CC=C(C(C2=CC=C(OC)C=C2OC)NC([C@@H](NC(C3=CC=C(C=C(OC)C=C4)C4=C3)=O)CC5=CSC=C5)=O)C=C1	400	256	TRUE	FALSE	3	2	0.00539716	0.666667	0.00375011	0.164775	0.00539716	0.0718752	6	0.333333	0.00401922	0.164559
O=C(O)COC1=CC=C(C(C2=CC=C(OC)C=C2OC)NC([C@@H](NC(C3=CC=C(C=C(OC)C=C4)C4=C3)=O)CC5=CSC=C5)=O)C=C1	400	256	TRUE	FALSE	4	2	0.0053533	0.333333	0.00375003	0.174834	0.0053533	0.0713336	6	0.5	0.00400511	0.166951
O=C(O)COC1=CC=C(C(C2=CC=C(OC)C=C2OC)NC([C@@H](NC(C3=CC=C(C=C(OC)C=C4)C4=C3)=O)CC5=CSC=C5)=O)C=C1	400	256	TRUE	FALSE	1	1	0.0050533	0.666667	0.00447568	0.153512	0.0050533	0.0711474	6	0.333333	0.00468737	0.162891
O=C(O)COC1=CC=C(C(C2=CC=C(OC)C=C2OC)NC([C@@H](NC(C3=CC=C(C=C(OC)C=C4)C4=C3)=O)CC5=CSC=C5)=O)C=C1	400	256	TRUE	FALSE	2	1	0.0049404	0.166667	0.00372735	0.156567	0.0049404	0.0698406	6	0.5	0.0038373	0.169204
O=C(O)COC1=CC=C(C(C2=CC=C(OC)C=C2OC)NC([C@@H](NC(C3=CC=C(C=C(OC)C=C4)C4=C3)=O)CC5=CSC=C5)=O)C=C1	400	256	TRUE	FALSE	3	1	0.00537818	0.666667	0.00437061	0.17075	0.00537818	0.0721123	6	0.166667	0.00459215	0.164372
O=C(O)COC1=CC=C(C(C2=CC=C(OC)C=C2OC)NC([C@@H](NC(C3=CC=C(C=C(OC)C=C4)C4=C3)=O)CC5=CSC=C5)=O)C=C1	400	256	TRUE	FALSE	4	1	0.00554507	0.333333	0.00413816	0.163476	0.00554507	0.0723722	6	0.166667	0.00437399	0.166973
O=C(O)COC1=CC=C(C(C2=CC=C(OC)C=C2OC)NC([C@@H](NC(C3=CC=C(C=C(OC)C=C4)C4=C3)=O)CC5=CSC=C5)=O)C=C1	400	256	TRUE	FALSE	1	2	0.00550402	0	0.00397958	0.172021	0.00550402	0.072448	6	0.166667	0.00413427	0.157216
O=C(O)COC1=CC=C(C(C2=CC=C(OC)C=C2OC)NC([C@@H](NC(C3=CC=C(C=C(OC)C=C4)C4=C3)=O)CC5=CSC=C5)=O)C=C1	400	256	TRUE	FALSE	2	2	0.00520272	0.166667	0.0040086	0.162333	0.00520272	0.0708977	6	0.333333	0.00413241	0.157658
O=C(O)COC1=CC=C(C(C2=CC=C(OC)C=C2OC)NC([C@@H](NC(C3=CC=C(C=C(OC)C=C4)C4=C3)=O)CC5=CSC=C5)=O)C=C1	400	256	TRUE	FALSE	3	2	0.00567977	0.333333	0.00471515	0.157577	0.00567977	0.0739917	6	0.333333	0.0048101	0.159491
O=C(O)COC1=CC=C(C(C2=CC=C(OC)C=C2OC)NC([C@@H](NC(C3=CC=C(C=C(OC)C=C4)C4=C3)=O)CC5=CSC=C5)=O)C=C1	400	256	TRUE	FALSE	4	2	0.00569901	0.333333	0.00392793	0.176972	0.00569901	0.0726795	6	0.166667	0.00425983	0.164825
O=C(O)COC1=CC=C(C(C2=CC=C(OC)C=C2OC)NC([C@@H](NC(C3=CC=C(C=C(OC)C=C4)C4=C3)=O)CC5=CSC=C5)=O)C=C1	400	256	TRUE	FALSE	1	1	0.00485861	0.333333	0.00389771	0.143113	0.00485861	0.0694028	6	0.166667	0.00406861	0.157825
O=C(O)COC1=CC=C(C(C2=CC=C(OC)C=C2OC)NC([C@@H](NC(C3=CC=C(C=C(OC)C=C4)C4=C3)=O)CC5=CSC=C5)=O)C=C1	400	256	TRUE	FALSE	2	1	0.00479898	0.166667	0.00396738	0.149703	0.00479898	0.0691926	6	0.166667	0.00408857	0.166591
O=C(O)COC1=CC=C(C(C2=CC=C(OC)C=C2OC)NC([C@@H](NC(C3=CC=C(C=C(OC)C=C4)C4=C3)=O)CC5=CSC=C5)=O)C=C1	400	256	TRUE	FALSE	3	1	0.00482041	0.333333	0.00373418	0.157052	0.00482041	0.0691452	6	0.166667	0.00382906	0.165989
O=C(O)COC1=CC=C(C(C2=CC=C(OC)C=C2OC)NC([C@@H](NC(C3=CC=C(C=C(OC)C=C4)C4=C3)=O)CC5=CSC=C5)=O)C=C1	400	256	TRUE	FALSE	4	1	0.00563812	0.5	0.00384177	0.167516	0.00563812	0.0717368	6	0.5	0.00406584	0.172182
O=C(O)COC1=CC=C(C(C2=CC=C(OC)C=C2OC)NC([C@@H](NC(C3=CC=C(C=C(OC)C=C4)C4=C3)=O)CC5=CSC=C5)=O)C=C1	400	256	TRUE	FALSE	1	2	0.00529822	0.166667	0.00446763	0.153485	0.00529822	0.0717629	6	0.166667	0.00462816	0.152942
O=C(O)COC1=CC=C(C(C2=CC=C(OC)C=C2OC)NC([C@@H](NC(C3=CC=C(C=C(OC)C=C4)C4=C3)=O)CC5=CSC=C5)=O)C=C1	400	256	TRUE	FALSE	2	2	0.00525069	0.333333	0.00408535	0.159767	0.00525069	0.0713782	6	0.666667	0.00433797	0.161611
O=C(O)COC1=CC=C(C(C2=CC=C(OC)C=C2OC)NC([C@@H](NC(C3=CC=C(C=C(OC)C=C4)C4=C3)=O)CC5=CSC=C5)=O)C=C1	400	256	TRUE	FALSE	3	2	0.00558324	0.333333	0.00447525	0.164793	0.00558324	0.073249	6	0.5	0.00457785	0.159768
O=C(O)COC1=CC=C(C(C2=CC=C(OC)C=C2OC)NC([C@@H](NC(C3=CC=C(C=C(OC)C=C4)C4=C3)=O)CC5=CSC=C5)=O)C=C1	400	256	TRUE	FALSE	4	2	0.00548573	0	0.00393989	0.157451	0.00548573	0.0723083	6	0.5	0.00410695	0.170334
O=C(O)COC1=CC=C(C(C2=CC=C(OC)C=C2OC)NC([C@@H](NC(C3=CC=C(C=C(OC)C=C4)C4=C3)=O)CC5=CSC=C5)=O)C=C1	400	256	TRUE	FALSE	1	1	0.00482251	0.5	0.00411187	0.135967	0.00482251	0.0694009	6	0.333333	0.00434573	0.15713
O=C(O)COC1=CC=C(C(C2=CC=C(OC)C=C2OC)NC([C@@H](NC(C3=CC=C(C=C(OC)C=C4)C4=C3)=O)CC5=CSC=C5)=O)C=C1	400	256	TRUE	FALSE	2	1	0.00481936	0.166667	0.00401876	0.158966	0.00481936	0.0694117	6	0.166667	0.00422537	0.165022
O=C(O)COC1=CC=C(C(C2=CC=C(OC)C=C2OC)NC([C@@H](NC(C3=CC=C(C=C(OC)C=C4)C4=C3)=O)CC5=CSC=C5)=O)C=C1	400	256	TRUE	FALSE	3	1	0.00514152	0.666667	0.00377572	0.161419	0.00514152	0.0703597	6	0.166667	0.0039058	0.165499
O=C(O)COC1=CC=C(C(C2=CC=C(OC)C=C2OC)NC([C@@H](NC(C3=CC=C(C=C(OC)C=C4)C4=C3)=O)CC5=CSC=C5)=O)C=C1	400	256	TRUE	FALSE	4	1	0.00497118	0.166667	0.00381527	0.161746	0.00497118	0.0698997	6	0.333333	0.0038801	0.168312
O=C(O)COC1=CC=C(C(C2=CC=C(OC)C=C2OC)NC([C@@H](NC(C3=CC=C(C=C(OC)C=C4)C4=C3)=O)CC5=CSC=C5)=O)C=C1	400	256	TRUE	FALSE	1	2	0.00500208	0.5	0.00417805	0.148441	0.00500208	0.0705426	6	0.333333	0.00434208	0.160358
O=C(O)COC1=CC=C(C(C2=CC=C(OC)C=C2OC)NC([C@@H](NC(C3=CC=C(C=C(OC)C=C4)C4=C3)=O)CC5=CSC=C5)=O)C=C1	400	256	TRUE	FALSE	2	2	0.00514711	0.166667	0.00424325	0.157932	0.00514711	0.0712628	6	0.666667	0.00447852	0.163566
O=C(O)COC1=CC=C(C(C2=CC=C(OC)C=C2OC)NC([C@@H](NC(C3=CC=C(C=C(OC)C=C4)C4=C3)=O)CC5=CSC=C5)=O)C=C1	400	256	TRUE	FALSE	3	2	0.00530595	0.333333	0.00386263	0.165839	0.00530595	0.0713211	6	0.333333	0.00404035	0.162721
O=C(O)COC1=CC=C(C(C2=CC=C(OC)C=C2OC)NC([C@@H](NC(C3=CC=C(C=C(OC)C=C4)C4=C3)=O)CC5=CSC=C5)=O)C=C1	400	256	TRUE	FALSE	4	2	0.00579663	0.333333	0.0035867	0.169821	0.00579663	0.0729842	6	0.5	0.00374076	0.164279
O=C(O)COC1=CC=C(C(C2=CC=C(OC)C=C2OC)NC([C@@H](NC(C3=CC=C(C=C(OC)C=C4)C4=C3)=O)CC5=CSC=C5)=O)C=C1	400	256	TRUE	FALSE	1	1	0.00506945	0.166667	0.00435421	0.140839	0.00506945	0.0708029	6	0.5	0.00455423	0.15702
O=C(O)COC1=CC=C(C(C2=CC=C(OC)C=C2OC)NC([C@@H](NC(C3=CC=C(C=C(OC)C=C4)C4=C3)=O)CC5=CSC=C5)=O)C=C1	400	256	TRUE	FALSE	2	1	0.00516141	0.5	0.00423728	0.154784	0.00516141	0.0712374	6	0.666667	0.00447233	0.164194
O=C(O)COC1=CC=C(C(C2=CC=C(OC)C=C2OC)NC([C@@H](NC(C3=CC=C(C=C(OC)C=C4)C4=C3)=O)CC5=CSC=C5)=O)C=C1	400	256	TRUE	FALSE	3	1	0.00519028	0.166667	0.00392242	0.168545	0.00519028	0.0709806	6	0.166667	0.00402116	0.169276
O=C(O)COC1=CC=C(C(C2=CC=C(OC)C=C2OC)NC([C@@H](NC(C3=CC=C(C=C(OC)C=C4)C4=C3)=O)CC5=CSC=C5)=O)C=C1	400	256	TRUE	FALSE	4	1	0.00482219	0.666667	0.00371613	0.160066	0.00482219	0.0689814	6	0.5	0.00379175	0.174747
O=C(O)COC1=CC=C(C(C2=CC=C(OC)C=C2OC)NC([C@@H](NC(C3=CC=C(C=C(OC)C=C4)C4=C3)=O)CC5=CSC=C5)=O)C=C1	400	256	TRUE	FALSE	1	2	0.00489397	0.333333	0.00402071	0.148589	0.00489397	0.0697307	6	0.166667	0.00421547	0.160297
O=C(O)COC1=CC=C(C(C2=CC=C(OC)C=C2OC)NC([C@@H](NC(C3=CC=C(C=C(OC)C=C4)C4=C3)=O)CC5=CSC=C5)=O)C=C1	400	256	TRUE	FALSE	2	2	0.00540998	0.333333	0.00460254	0.158493	0.00540998	0.0725369	6	0.5	0.00464584	0.161571
O=C(O)COC1=CC=C(C(C2=CC=C(OC)C=C2OC)NC([C@@H](NC(C3=CC=C(C=C(OC)C=C4)C4=C3)=O)CC5=CSC=C5)=O)C=C1	400	256	TRUE	FALSE	3	2	0.00552399	0.5	0.00387121	0.175124	0.00552399	0.0720175	6	0.166667	0.00406397	0.164458
O=C(O)COC1=CC=C(C(C2=CC=C(OC)C=C2OC)NC([C@@H](NC(C3=CC=C(C=C(OC)C=C4)C4=C3)=O)CC5=CSC=C5)=O)C=C1	400	256	TRUE	FALSE	4	2	0.00598763	0.333333	0.00371482	0.179493	0.00598763	0.073387	6	0.166667	0.00389096	0.163245
O=C(O)COC1=CC=C(C(C2=CC=C(OC)C=C2OC)NC([C@@H](NC(C3=CC=C(C=C(OC)C=C4)C4=C3)=O)CC5=CSC=C5)=O)C=C1	400	256	TRUE	FALSE	1	1	0.00468342	0.166667	0.00372665	0.13982	0.00468342	0.068554	6	0.5	0.00384816	0.160552
O=C(O)COC1=CC=C(C(C2=CC=C(OC)C=C2OC)NC([C@@H](NC(C3=CC=C(C=C(OC)C=C4)C4=C3)=O)CC5=CSC=C5)=O)C=C1	400	256	TRUE	FALSE	2	1	0.00501698	0.833333	0.0041253	0.153468	0.00501698	0.0703537	6	0.5	0.0041862	0.161204
O=C(O)COC1=CC=C(C(C2=CC=C(OC)C=C2OC)NC([C@@H](NC(C3=CC=C(C=C(OC)C=C4)C4=C3)=O)CC5=CSC=C5)=O)C=C1	400	256	TRUE	FALSE	3	1	0.00501597	0.166667	0.00412911	0.157569	0.00501597	0.0705301	6	0.5	0.00429507	0.168387
O=C(O)COC1=CC=C(C(C2=CC=C(OC)C=C2OC)NC([C@@H](NC(C3=CC=C(C=C(OC)C=C4)C4=C3)=O)CC5=CSC=C5)=O)C=C1	400	256	TRUE	FALSE	4	1	0.00488653	0.833333	0.00397736	0.157055	0.00488653	0.069757	6	0.166667	0.0040993	0.175202
O=C(O)COC1=CC=C(C(C2=CC=C(OC)C=C2OC)NC([C@@H](NC(C3=CC=C(C=C(OC)C=C4)C4=C3)=O)CC5=CSC=C5)=O)C=C1	400	256	TRUE	FALSE	1	2	0.00497876	0.333333	0.00405962	0.144719	0.00497876	0.0699879	6	0.666667	0.00418859	0.156652
O=C(O)COC1=CC=C(C(C2=CC=C(OC)C=C2OC)NC([C@@H](NC(C3=CC=C(C=C(OC)C=C4)C4=C3)=O)CC5=CSC=C5)=O)C=C1	400	256	TRUE	FALSE	2	2	0.00527108	0.5	0.00436781	0.158993	0.00527108	0.0719737	6	0.333333	0.00458201	0.164909
O=C(O)COC1=CC=C(C(C2=CC=C(OC)C=C2OC)NC([C@@H](NC(C3=CC=C(C=C(OC)C=C4)C4=C3)=O)CC5=CSC=C5)=O)C=C1	400	256	TRUE	FALSE	3	2	0.00534277	0.333333	0.00431462	0.166747	0.00534277	0.0721634	6	0.333333	0.00458382	0.160865
O=C(O)COC1=CC=C(C(C2=CC=C(OC)C=C2OC)NC([C@@H](NC(C3=CC=C(C=C(OC)C=C4)C4=C3)=O)CC5=CSC=C5)=O)C=C1	400	256	TRUE	FALSE	4	2	0.00564623	0.166667	0.0044791	0.171998	0.00564623	0.073627	6	0.166667	0.00470215	0.165134
O=C(O)COC1=CC=C(C(C2=CC=C(OC)C=C2OC)NC([C@@H](NC(C3=CC=C(C=C(OC)C=C4)C4=C3)=O)CC5=CSC=C5)=O)C=C1	400	256	TRUE	FALSE	1	1	0.00511422	0.333333	0.00417902	0.155684	0.00511422	0.0706574	6	0.166667	0.00428635	0.157478
O=C(O)COC1=CC=C(C(C2=CC=C(OC)C=C2OC)NC([C@@H](NC(C3=CC=C(C=C(OC)C=C4)C4=C3)=O)CC5=CSC=C5)=O)C=C1	400	256	TRUE	FALSE	2	1	0.00521249	0.333333	0.00408469	0.181913	0.00521249	0.0713481	6	0.5	0.00431119	0.165205
O=C(O)COC1=CC=C(C(C2=CC=C(OC)C=C2OC)NC([C@@H](NC(C3=CC=C(C=C(OC)C=C4)C4=C3)=O)CC5=CSC=C5)=O)C=C1	400	256	TRUE	FALSE	3	1	0.00509089	0.5	0.00408064	0.157321	0.00509089	0.0704646	6	0.333333	0.00417891	0.162022
O=C(O)COC1=CC=C(C(C2=CC=C(OC)C=C2OC)NC([C@@H](NC(C3=CC=C(C=C(OC)C=C4)C4=C3)=O)CC5=CSC=C5)=O)C=C1	400	256	TRUE	FALSE	4	1	0.00557259	0.333333	0.00465537	0.16058	0.00557259	0.073554	6	0	0.00476731	0.167503
O=C(O)COC1=CC=C(C(C2=CC=C(OC)C=C2OC)NC([C@@H](NC(C3=CC=C(C=C(OC)C=C4)C4=C3)=O)CC5=CSC=C5)=O)C=C1	400	256	TRUE	FALSE	1	2	0.00621226	0.333333	0.00586161	0.147311	0.00621226	0.0775829	6	0.166667	0.00605682	0.161374
O=C(O)COC1=CC=C(C(C2=CC=C(OC)C=C2OC)NC([C@@H](NC(C3=CC=C(C=C(OC)C=C4)C4=C3)=O)CC5=CSC=C5)=O)C=C1	400	256	TRUE	FALSE	2	2	0.00519169	0.333333	0.00384643	0.168867	0.00519169	0.0709729	6	0.333333	0.00401119	0.159323
O=C(O)COC1=CC=C(C(C2=CC=C(OC)C=C2OC)NC([C@@H](NC(C3=CC=C(C=C(OC)C=C4)C4=C3)=O)CC5=CSC=C5)=O)C=C1	400	256	TRUE	FALSE	3	2	0.00530786	0.166667	0.00397245	0.170343	0.00530786	0.071508	6	0.166667	0.0041333	0.159272
O=C(O)COC1=CC=C(C(C2=CC=C(OC)C=C2OC)NC([C@@H](NC(C3=CC=C(C=C(OC)C=C4)C4=C3)=O)CC5=CSC=C5)=O)C=C1	400	256	TRUE	FALSE	4	2	0.00577984	0.666667	0.00445436	0.159175	0.00577984	0.0739263	6	0.333333	0.00457222	0.160184
O=C(O)COC1=CC=C(C(C2=CC=C(OC)C=C2OC)NC([C@@H](NC(C3=CC=C(C=C(OC)C=C4)C4=C3)=O)CC5=CSC=C5)=O)C=C1	400	256	TRUE	FALSE	1	1	0.00488577	0.166667	0.0040948	0.128894	0.00488577	0.069767	6	0.166667	0.00430251	0.152357
O=C(O)COC1=CC=C(C(C2=CC=C(OC)C=C2OC)NC([C@@H](NC(C3=CC=C(C=C(OC)C=C4)C4=C3)=O)CC5=CSC=C5)=O)C=C1	400	256	TRUE	FALSE	2	1	0.00522186	0.333333	0.00445063	0.146967	0.00522186	0.0716563	6	0.333333	0.00452824	0.16512
O=C(O)COC1=CC=C(C(C2=CC=C(OC)C=C2OC)NC([C@@H](NC(C3=CC=C(C=C(OC)C=C4)C4=C3)=O)CC5=CSC=C5)=O)C=C1	400	256	TRUE	FALSE	3	1	0.00506978	0.333333	0.00378109	0.17376	0.00506978	0.0704735	6	0.5	0.00386273	0.172742
O=C(O)COC1=CC=C(C(C2=CC=C(OC)C=C2OC)NC([C@@H](NC(C3=CC=C(C=C(OC)C=C4)C4=C3)=O)CC5=CSC=C5)=O)C=C1	400	256	TRUE	FALSE	4	1	0.00491781	0.333333	0.00386725	0.175898	0.00491781	0.0693258	6	0.166667	0.00394053	0.17149
O=C(O)COC1=CC=C(C(C2=CC=C(OC)C=C2OC)NC([C@@H](NC(C3=CC=C(C=C(OC)C=C4)C4=C3)=O)CC5=CSC=C5)=O)C=C1	400	256	TRUE	FALSE	1	2	0.00489173	0.5	0.0040121	0.149749	0.00489173	0.069719	6	0.5	0.00422757	0.153881
O=C(O)COC1=CC=C(C(C2=CC=C(OC)C=C2OC)NC([C@@H](NC(C3=CC=C(C=C(OC)C=C4)C4=C3)=O)CC5=CSC=C5)=O)C=C1	400	256	TRUE	FALSE	2	2	0.00537705	0.166667	0.00423072	0.158265	0.00537705	0.0717543	6	0.166667	0.00453029	0.158591
O=C(O)COC1=CC=C(C(C2=CC=C(OC)C=C2OC)NC([C@@H](NC(C3=CC=C(C=C(OC)C=C4)C4=C3)=O)CC5=CSC=C5)=O)C=C1	400	256	TRUE	FALSE	3	2	0.00527659	0.5	0.00421066	0.169361	0.00527659	0.0717351	6	0.333333	0.00439802	0.167042
O=C(O)COC1=CC=C(C(C2=CC=C(OC)C=C2OC)NC([C@@H](NC(C3=CC=C(C=C(OC)C=C4)C4=C3)=O)CC5=CSC=C5)=O)C=C1	400	256	TRUE	FALSE	4	2	0.00586554	0.166667	0.00358666	0.184622	0.00586554	0.0735818	6	0.166667	0.00374949	0.167539
O=C(O)COC1=CC=C(C(C2=CC=C(OC)C=C2OC)NC([C@@H](NC(C3=CC=C(C=C(OC)C=C4)C4=C3)=O)CC5=CSC=C5)=O)C=C1	400	256	TRUE	FALSE	1	1	0.00474615	0.333333	0.00388558	0.149907	0.00474615	0.0691335	6	0.166667	0.00403333	0.151848
O=C(O)COC1=CC=C(C(C2=CC=C(OC)C=C2OC)NC([C@@H](NC(C3=CC=C(C=C(OC)C=C4)C4=C3)=O)CC5=CSC=C5)=O)C=C1	400	256	TRUE	FALSE	2	1	0.00490956	0.333333	0.00404225	0.161308	0.00490956	0.0698656	6	0.166667	0.00408849	0.16339
O=C(O)COC1=CC=C(C(C2=CC=C(OC)C=C2OC)NC([C@@H](NC(C3=CC=C(C=C(OC)C=C4)C4=C3)=O)CC5=CSC=C5)=O)C=C1	400	256	TRUE	FALSE	3	1	0.00543965	0.333333	0.00414066	0.164044	0.00543965	0.0721727	6	0.166667	0.00439877	0.167098
O=C(O)COC1=CC=C(C(C2=CC=C(OC)C=C2OC)NC([C@@H](NC(C3=CC=C(C=C(OC)C=C4)C4=C3)=O)CC5=CSC=C5)=O)C=C1	400	256	TRUE	FALSE	4	1	0.00486626	0.666667	0.00395592	0.170861	0.00486626	0.0697036	6	0.333333	0.0041217	0.170879
O=C(O)COC1=CC=C(C(C2=CC=C(OC)C=C2OC)NC([C@@H](NC(C3=CC=C(C=C(OC)C=C4)C4=C3)=O)CC5=CSC=C5)=O)C=C1	400	256	TRUE	FALSE	1	2	0.00486724	0.5	0.00390419	0.154534	0.00486724	0.0695033	6	0.5	0.00408664	0.161212
O=C(O)COC1=CC=C(C(C2=CC=C(OC)C=C2OC)NC([C@@H](NC(C3=CC=C(C=C(OC)C=C4)C4=C3)=O)CC5=CSC=C5)=O)C=C1	400	256	TRUE	FALSE	2	2	0.00522633	0.666667	0.00417986	0.171641	0.00522633	0.0714681	6	0.166667	0.00441002	0.165554
O=C(O)COC1=CC=C(C(C2=CC=C(OC)C=C2OC)NC([C@@H](NC(C3=CC=C(C=C(OC)C=C4)C4=C3)=O)CC5=CSC=C5)=O)C=C1	400	256	TRUE	FALSE	3	2	0.00563227	0.5	0.00459448	0.1595	0.00563227	0.0734979	6	0.5	0.0047341	0.166165
O=C(O)COC1=CC=C(C(C2=CC=C(OC)C=C2OC)NC([C@@H](NC(C3=CC=C(C=C(OC)C=C4)C4=C3)=O)CC5=CSC=C5)=O)C=C1	400	256	TRUE	FALSE	4	2	0.00554215	0.333333	0.00385688	0.179873	0.00554215	0.0722877	6	0.666667	0.00406192	0.166909
O=C(O)COC1=CC=C(C(C2=CC=C(OC)C=C2OC)NC([C@@H](NC(C3=CC=C(C=C(OC)C=C4)C4=C3)=O)CC5=CSC=C5)=O)C=C1	400	256	TRUE	FALSE	1	1	0.00516893	0.166667	0.00456798	0.159323	0.00516893	0.0716641	6	0.5	0.00478656	0.160583
O=C(O)COC1=CC=C(C(C2=CC=C(OC)C=C2OC)NC([C@@H](NC(C3=CC=C(C=C(OC)C=C4)C4=C3)=O)CC5=CSC=C5)=O)C=C1	400	256	TRUE	FALSE	2	1	0.00476216	0.333333	0.00393439	0.154038	0.00476216	0.0690844	6	0.333333	0.00413417	0.164838
O=C(O)COC1=CC=C(C(C2=CC=C(OC)C=C2OC)NC([C@@H](NC(C3=CC=C(C=C(OC)C=C4)C4=C3)=O)CC5=CSC=C5)=O)C=C1	400	256	TRUE	FALSE	3	1	0.00496651	0.166667	0.00418006	0.160036	0.00496651	0.0704352	6	0.333333	0.00436805	0.163605
O=C(O)COC1=CC=C(C(C2=CC=C(OC)C=C2OC)NC([C@@H](NC(C3=CC=C(C=C(OC)C=C4)C4=C3)=O)CC5=CSC=C5)=O)C=C1	400	256	TRUE	FALSE	4	1	0.00476045	0.5	0.00366598	0.169144	0.00476045	0.0689524	6	0.5	0.00385629	0.172959
